# Supplementary material for: Large language models encode clinical knowledge
Source: Nature. 2023 Jul 12;620(7972):172–80. doi: 10.1038/s41586-023-06291-2 (PMC10396962; doi:10.1038/s41586-023-06291-2)
Supplement: Supplementary file 6 — Health Search Q&A Dataset. [file 41586_2023_6291_MOESM6_ESM.xlsx]

## Sheet: All HealthSearchQA Questions
Are benign brain tumors serious?
Are boils and carbuncles curable?
Are bone cysts serious?
Are cold sores a herpes virus?
Are dental abscesses serious?
Are dry lips a symptom of anything?
Are febrile seizures harmful?
Are fibroids serious?
Are floaters in eye serious?
Are genital warts serious?
Are head and neck cancers curable?
Are human bites more infectious than animal bites?
Are lipomas serious?
Are mouth ulcers caused by stress?
Are pauses in breathing normal?
Are phantom smells a symptom of Covid?
Are phantom smells normal?
Are pile and hemorrhoids the same?
Are pressure sores and pressure ulcers the same?
Are roundworms serious in humans?
Are scars permanently?
Are soft tissue sarcomas always malignant?
Are swollen ankles serious?
Are there any warning signs of a brain aneurysm?
Are there warning signs of SIDS?
Are tics from anxiety?
Are verrucas and warts the same thing?
At what age does Huntington\'s disease appear?
At what age does macular degeneration usually begin?
At what age does Marfan syndrome appear?
At what age does motor neurone disease start?
At what age does penile cancer occur?
At what age is bedwetting a problem?
At what age is gender dysphoria most common?
At what age is hearing loss normal?
At what age is SIDS no longer a concern?
At what age should a boy\'s testicles descend?
At what age should cataracts be removed?
At what age vitiligo starts?
At what oxygen level do your lips turn blue?
At what sugar level is insulin required during pregnancy?
At what temperature can you get hypothermia?
Can a baby survive after stillbirth?
Can a baby survive an ectopic pregnancy?
Can a baby survive preeclampsia?
Can a bone cyst be cancerous?
Can a bunion go away?
Can a chest xray show costochondritis?
Can a child recover from developmental delay?
Can a child survive stage 4 neuroblastoma?
Can a child\'s UTI go away on its own?
Can a dislocated kneecap heal on its own?
Can a dislocated shoulder fix itself?
Can a ganglion cyst go away on its own?
Can a heart failure be cured?
Can a kidney infection go away by itself?
Can a lump be cancer?
Can a lung cancer be cured?
Can a nasal polyp go away on its own?
Can a perforated eardrum heal on its own?
Can a person with spastic paraplegia walk?
Can a person with spina bifida walk?
Can a persons personality be changed?
Can a red eye be serious?
Can a red eye be serious?
Can a squint eye be corrected?
Can a squint eye be corrected?
Can a tooth abscess go away on its own?
Can a tooth be saved if knocked out?
Can acanthosis nigricans go away?
Can achalasia be cured?
Can acute pancreatitis be cured?
Can adults get hand-foot-and-mouth from child?
Can adults get mumps?
Can adults get slap cheek virus?
Can an extra rib cause problems?
Can an undescended testicle fix itself?
Can anal cancer be cured?
Can aortic stenosis be cured?
Can appendix pain come and go for days?
Can ataxia be cured?
Can autosomal dominant polycystic kidney disease be cured?
Can baby have both plagiocephaly and brachycephaly?
Can balanitis be cured?
Can be asthma be cured?
Can benign prostate turn into cancer?
Can bile duct cancer be cured?
Can bone thinning be reversed?
Can bowed legs be corrected?
Can brucellosis be cured?
Can bulging eyes be corrected?
Can bulging eyes return to normal?
Can cellulitis go away on its own?
Can CFS be cured?
Can chronic kidney disease be repaired?
Can Club foot be corrected?
Can coccydynia be cured?
Can concussion heal itself?
Can contact dermatitis be spread?
Can Covid start with a runny nose?
Can damaged cartilage repair itself?
Can dengue be cured?
Can diabetes cause sweating?
Can Diabetes Type 2 Be Cured?
Can diabetic retinopathy be corrected?
Can difficulty swallowing go away?
Can discoid eczema be caused by stress?
Can dizziness be serious?
Can dry eye syndrome be fixed?
Can Dupuytren\'s contracture go away?
Can earwax cause glue ear?
Can ectopic beats damage your heart?
Can ectropion fix itself?
Can ejaculation disorders be cured?
Can empyema be cured?
Can encephalitis be cured?
Can endometriosis go away?
Can epidermolysis bullosa be cured?
Can erectile dysfunction lead to impotence?
Can essential tremors turn into Parkinson\'s?
Can eye injury heal on its own?
Can eyesight get reduced?
Can fingernails show signs of illness?
Can flat foot be corrected?
Can foot drop be corrected?
Can gallbladder cancer be cured?
Can gangrene be cured?
Can gastritis go away on its own?
Can Gilbert\'s syndrome cause skin problems?
Can giving birth cause psychosis?
Can grinding teeth be cured?
Can gums disease be cured?
Can haemophilia be cured?
Can hair loss grow back?
Can head lice live in your house?
Can hepatitis B be cured?
Can high blood pressure cause blue lips?
Can humans survive tetanus?
Can humans survive with rabies?
Can hydrocephalus be cured?
Can I drive with a macular hole?
Can I get toxoplasmosis from my cat?
Can I have hirsutism without PCOS?
Can incontinence be cured?
Can inflammatory bowel disease be cured?
Can intracranial hypertension be cured?
Can keratosis pilaris be cured?
Can kids get growing pains in hips?
Can lichen planus be cured?
Can lipedema go away?
Can lipomas go cancerous?
Can liver disease be cured?
Can Lost Libido be restored?
Can low blood pressure cause blue lips?
Can low libido be fixed?
Can mallet finger become permanent?
Can metatarsalgia be reversed?
Can muscle wasting be reversed?
Can myopia be cured?
Can nephrotic syndrome be cured?
Can night sweats be serious?
Can oedema be serious?
Can osteoporosis be cured?
Can otitis media be cured?
Can overeating Make You Sick?
Can pelvic organ prolapse correct itself?
Can penile cancer be cured?
Can people recover from brain stem death?
Can period be delayed by 10 days?
Can phantom smells be caused by anxiety?
Can phimosis cause paraphimosis?
Can PID be cured?
Can pityriasis versicolor be cured?
Can polycystic syndrome be cured?
Can prostatitis be cured?
Can pulmonary hypertension be cured?
Can Q fever be cured?
Can rabies be cured?
Can retinal detachment be cured?
Can rheumatic fever go undiagnosed?
Can schistosomiasis be cured?
Can sepsis be cured?
Can SIDS Be Stopped?
Can someone live a normal life with epilepsy?
Can stress cause a nosebleed?
Can stress cause personality changes?
Can TB kills you?
Can thalassemia be treated?
Can tics be cured?
Can tics be cured?
Can tight foreskin cause paraphimosis?
Can TMD be cured?
Can trichotillomania be cured?
Can trigger finger heal on its own?
Can urine leakage be cured?
Can vitiligo be treated?
Can white pupil be cured?
Can you be cured of lupus?
Can you cure lipedema with weight loss?
Can you cut off gangrene?
Can you fix a bunion without surgery?
Can you fully recover from a subdural hematoma?
Can you fully recover from aphasia?
Can you get jet lag from a 1 hour flight?
Can you get measles if you are vaccinated?
Can you get rid of genital warts?
Can you get rid of halitosis?
Can you get rid of monkeypox?
Can you get your memory back from amnesia?
Can you have a heartbeat but no pulse?
Can you have pancreatic cancer for years without knowing?
Can you have plagiocephaly and brachycephaly?
Can you live a long life with cardiomyopathy?
Can you live a long life with Lyme disease?
Can you live a normal life without a spleen?
Can you live long with hep C?
Can you live long with rheumatic fever?
Can you live with a benign tumor in your brain?
Can you live with undescended testicle?
Can you move your arm if your shoulder is dislocated?
Can you out exercise an unhealthy diet?
Can you pop a stye?
Can you pop an abscess?
Can you pop an ingrown hair?
Can you recover from cirrhosis?
Can you recover from muscle dystrophy?
Can you repair a non alcoholic fatty liver?
Can you safely remove skin tags yourself?
Can you skip a period and not be pregnant?
Can you squeeze a carbuncle?
Can you squeeze a salivary stone out?
Can you still walk with a dislocated knee?
Can you suddenly turn lactose intolerant?
Can you survive a brain abscess?
Can you survive a sepsis infection?
Can you survive an embolism?
Can you survive anaphylaxis?
Can you survive aneurysm in the brain?
Can you survive asbestos?
Can you survive dengue fever?
Can you survive from hypothermia?
Can you survive from malaria?
Can you survive from yellow fever?
Can you survive Huntington\'s disease?
Can you survive malignant brain cancer?
Can you survive ovarian cancer?
Can you survive silicosis?
Can you survive sleep paralysis?
Can you survive typhus?
Can your lungs get rid of silica?
Do all tongue ties cause speech problems?
Do anal fissures go away?
Do birth marks go away?
Do bladder stones go away?
Do cervical ribs need to be removed?
Do corns and calluses go away?
Do febrile seizures go away?
Do fibroid need to be removed?
Do hemorrhoid piles go away?
Do I have a cold sore or dry lips?
Do interstitial cystitis go away?
Do keratosis pilaris bumps go away?
Do mumps go away on its own?
Do narcoleptics sleep at night?
Do nodules go away?
Do people still get measles today?
Do people still get scurvy?
Do pilonidal sinus heal on their own?
Do polyps in the bowel need to be removed?
Do salivary gland stones go away on their own?
Do scars go away?
Do sunburns turn into a tan?
Do testicular cancer lumps feel hard or soft?
Do threadworms go away on their own?
Do worms go away on their own?
Do you still poop with gastroparesis?
Does a lump mean cancer?
Does a runny nose mean your sick?
Does ADHD mean you are hyper?
Does agitated mean angry?
Does anxiety cause hypochondria?
Does anxiety cause slurred speech?
Does Behcet\'s disease go away?
Does bladder cancer spread quickly?
Does blepharitis go away by itself?
Does blistering mean hot?
Does bone cancer spread quickly?
Does bowel cancer spread quickly?
Does Bowens disease spread?
Does change in bowel habits mean colon cancer?
Does club foot go away?
Does Covid make your lips blue?
Does Covid start with sneezing?
Does dandruff go away?
Does drinking water help indigestion?
Does dwarfism stunt growth?
Does dysarthria cause speech problems?
Does dystonia go away?
Does erythema multiforme ever go away?
Does esophageal cancer spread quickly?
Does flat head syndrome affect a baby\'s brain growth?
Does gallbladder cancer spread quickly?
Does Gilbert\'s syndrome affect life expectancy?
Does H1N1 cause swine flu?
Does hearing voices count as hallucinations?
Does HS ever go away?
Does hydronephrosis go away?
Does hypoparathyroidism cause weight gain?
Does ibuprofen cause Reye\'s syndrome?
Does jaundice go away by itself?
Does limp mean soft?
Does liver cancer spread quickly?
Does macular hole lead to blindness?
Does male thrush go away?
Does Meniere disease go away?
Does metatarsalgia ever go away?
Does Mortons neuroma ever go away?
Does muscle stiffness go away?
Does nausea and vomiting mean a healthy pregnancy?
Does nodule mean cancer?
Does penile cancer spread quickly?
Does polycystic ovaries ever go away?
Does polymorphic light eruption ever go away?
Does polymyalgia rheumatica ever go away?
Does pus mean infected?
Does pus mean infection or healing?
Does reactive arthritis ever go away?
Does regurgitate mean repeat?
Does regurgitate mean throw up?
Does Reye\'s syndrome go away?
Does rosacea ever go away?
Does SAD come from seasonal affective disorder?
Does scarlet fever still exist today?
Does short-sightedness myopia or long sightedness?
Does stress cause pityriasis rosea?
Does testicular cancer spread quickly?
Does tinnitus go away?
Does tinnitus go away?
Does toxoplasmosis ever go away?
Does typhus still exist?
Does unintentional weightloss mean cancer?
Does Vitamin D Help polymorphic light eruptions?
Does yellow fever still exist today?
How are burns different from scalds?
How are nodules removed?
How bipolar is caused?
How can gout go away?
How can I calm my anxiety?
How can I check my fertility?
How can I control my gestational sugar during pregnancy?
How can I ease my baby\'s colic?
How can I ease my baby\'s reflux?
How can I fix my scars?
How can I gain weight in 7 days?
How can I get fast weight loss?
How can I get my normal smell back?
How can I get pregnant with low fertility?
How can I get rid of floaters?
How can I get rid of insomnia?
How can I get rid of my bad breath?
How can I get rid of my psoriasis?
How can I get rid of pityriasis versicolor fast?
How can I get rid of swollen ankles?
How can I increase my sperm count?
How can I lose belly fat fast?
How can I lose weight in 10 days?
How can I lower my cholesterol fast?
How can I make my glands go down?
How can I make my toothache go away?
How can I naturally unblock my nose?
How can I quickly lower my blood pressure?
How can I recover my sex problem?
How can I reduce excess hair?
How can I reduce heavy periods?
How can I relieve joint pain?
How can I relieve joint pain?
How can I relieve muscle pain?
How can I relieve my foot pain?
How can I relieve my hand pain?
How can I restore libido?
How can I stop a toothache at night?
How can I stop being irritable?
How can I stop daily discharge?
How can I stop Diarrhoea?
How can I stop feeling dizzy?
How can I stop heart palpitations?
How can I stop itching all over my body?
How can I stop my body from checking health anxiety?
How can I stop my hair loss?
How can I stop my hair loss?
How can I stop my hiccups?
How can I stop my skin from darkening?
How can I stop my vision from decreasing?
How can I stop peeing at night?
How can I tell if a head injury is mild or severe?
How can I tell if shoulder pain is serious?
How can I treat my back pain?
How can I treat trigger finger at home?
How can I unblock my nose?
How can nose bleeding be stopped?
How can u stop sneezing?
How can vertigo go away?
How can you get schistosomiasis?
How can you prevent cataracts from getting worse?
How can you tell if a breast lump is cancerous?
How can you tell if someone has borderline personality disorder?
How can you tell if you have a kidney infection?
How can you tell if you have duodenal ulcer?
How can you tell if you\'re getting carbon monoxide poisoning?
How can you tell the difference between a cold and Covid?
How common is anal cancer?
How common is breast cancer in men?
How common is cancer of the bile duct?
How common is nasal and sinus cancer?
How common is nasopharyngeal cancer?
How common is oral mucositis?
How common is Phaeochromocytoma?
How common is vulvar cancer?
How contagious is CJD?
How contagious is Hib?
How Diarrhoea is caused?
How did I get herpes simplex keratitis?
How did my child get roseola?
How did people get tetanus?
How did you get hepatitis A?
How do adults usually get botulism?
How do dry eyes feel?
How do fibroids go away?
How do humans get encephalitis?
How do humans get listeriosis?
How do humans get rid of worms?
How do humans get roundworms?
How do humans get toxoplasmosis?
How do I calm my hypochondriac anxiety?
How do I change the paper size?
How do I check myself for worms?
How do I clear my itchy bum?
How do I cope with IBS?
How do I cure an ingrown toenail?
How do I deal with a persistent erection?
How do I fix my dislocated shoulder?
How do I fix my drooping face?
How do I fix my poor appetite?
How do I fix myopia?
How do I fix poor sleep?
How do I get gastritis to go away?
How do I get my acne away?
How do I get my constipation out?
How do I get my muscles to stop aching?
How do I get my period to stop hurting?
How do I get my shin splints to stop hurting?
How do I get my skin pigment back?
How do I get over my fear of social anxiety?
How do I get rid of a fungal infection in my nail?
How do I get rid of a mole?
How do I get rid of a sunburn fast?
How do I get rid of cystitis fast?
How do I get rid of dandruff?
How do I get rid of discoid eczema?
How do I get rid of head lice?
How do I get rid of impetigo?
How do I get rid of inflammation in my joints?
How do I get rid of mastitis?
How do I get rid of my athlete\'s foot?
How do I get rid of my baby\'s cradle cap?
How do I get rid of my headache?
How do I get rid of my imaginary smell?
How do I get rid of my ingrown hair?
How do I get rid of my stretch marks?
How do I get rid of phantosmia?
How do I get rid of the crust on my eyelashes?
How do I get rid of the pain in my heel?
How do I get rid of varicose eczema?
How do I identify a rash?
How do I know I have a urinary tract infection?
How do I know I\'ve had a miscarriage?
How do I know if abdominal pain is serious?
How do I know if I have a hemorrhoid or a fissure?
How do I know if I have COVID-19 or flu?
How do I know if I have gastritis?
How do I know if I have halitosis?
How do I know if I have hyperacusis?
How do I know if I have lipedema or just fat?
How do I know if I have pulled or torn my hamstring?
How do I know if I\'m lactose intolerant?
How do I know if I\'m narcoleptic?
How do I know if I\'ve got Crohn\'s disease?
How do I know if I\'ve got pleurisy?
How do I know if it\'s heartburn?
How do I know if my baby has oral thrush?
How do I know if my chest infection is viral or bacterial?
How do I know if my cough is serious?
How do I know if my dizziness is heart related?
How do I know if my eardrum is perforated?
How do I know if my foot pain is serious?
How do I know if my glands are up?
How do I know if my headache is serious?
How do I know if my heel pain is serious?
How do I know if my hip pain is serious?
How do I know if my jaw pain is heart related?
How do I know if my knee pain is serious?
How do I know if my nail has fungus?
How do I know if my shortness of breath is serious?
How do I know if my toothache is serious?
How do I know its a migraine?
How do I know what kind of bug bit me?
How do I know what type of shoulder pain I have?
How do I make my priapism go down?
How do I open a .FIT file?
How do I overcome erection problems?
How do I reduce inflammation in my joints?
How do I reduce swelling in my joints fast?
How do I relieve bloating?
How do I relieve indigestion?
How do I relieve shoulder pain?
How do I stop a runny nose?
How do I stop cramps in my legs?
How do I stop feeling so tired?
How do I stop grinding my teeth?
How do I stop low moods?
How do I stop my eyes from watering up?
How do I stop my hiccups?
How do I stop my skin being dry?
How do I stop obsessive thoughts?
How do I stop snoring?
How do I stop the urge to move?
How do I stop thinking upsetting thoughts?
How do I stop worrying?
How do I treat my stye?
How do I unblock my nose at night?
How do know if you have a tapeworm?
How do people deal with pain?
How do they repair damaged cartilage?
How do u catch norovirus?
How do u get anal cancer?
How do u get rid of bunions?
How do u know if I am dehydrated?
How do u know if u cancer?
How do u know if u got the flu?
How do u know if u have a thrush?
How do u know if u have bipolar?
How do u know if u have endometriosis?
How do u know if u have head lice?
How do u know if u have insomnia?
How do u know if u have scabies?
How do u know if you have whooping cough?
How do u lower your blood sugar?
How do u relieve heartburn?
How do ulcers go away?
How do you bring a child\'s fever down?
How do you calm a racing heart?
How do you catch ringworm?
How do you catch shingles virus?
How do you change the size of a shape in Word?
How do you check for appendicitis at home?
How do you check for appendicitis?
How do you check for mastoiditis?
How do you clean a sticky eye?
How do you clear up sinusitis?
How do you cure a quinsy throat?
How do you cure a red eye?
How do you cure a sore throat quickly?
How do you cure difficulty in speaking?
How do you cure nappy rash fast?
How do you cure oedema?
How do you cure restless body syndrome?
How do you cure shin splints fast?
How do you deal with a migraine?
How do you deal with age-related macular degeneration?
How do you deal with auditory hallucinations?
How do you deal with choking?
How do you deal with chronic pain mentally?
How do you deal with CRPS?
How do you deal with painful sex?
How do you detect endocarditis?
How do you diagnose muscle weakness?
How do you feel when you have high BP?
How do you feel when you have hyperthyroidism?
How do you feel when you have kidney stones?
How do you fix a cold intolerance?
How do you fix a dislocated knee cap?
How do you fix a mallet finger?
How do you fix a slow urine flow?
How do you fix binge eating?
How do you fix bowel incontinence?
How do you fix compartment syndrome?
How do you fix difficulty swallowing?
How do you fix drooping eyelids?
How do you fix dry eyes?
How do you fix dry mouth?
How do you fix dysphagia?
How do you fix erectile dysfunction?
How do you fix Gilbert\'s syndrome?
How do you fix hydronephrosis?
How do you fix incontinent?
How do you fix interstitial cystitis?
How do you fix irregular periods?
How do you fix leaking urine?
How do you fix losing balance?
How do you fix low hearing problems?
How do you fix metabolic syndrome?
How do you fix numbness?
How do you fix peripheral neuropathy?
How do you fix reactive arthritis?
How do you fix skin peeling?
How do you fix slipped disc?
How do you fix urinary incontinence?
How do you fix walking problems?
How do you get a MRSA infection?
How do you get athlete\'s foot?
How do you get carpal tunnel to go away?
How do you get Clostridium difficile?
How do you get embolism?
How do you get herpes simplex in the eye?
How do you get herpes simplex virus?
How do you get prostatitis?
How do you get rid of a Bartholin cyst?
How do you get rid of a black eye in 24 hours?
How do you get rid of a black eye in 3 days?
How do you get rid of a bone cyst?
How do you get rid of a chest infection?
How do you get rid of a frozen shoulder?
How do you get rid of a non alcoholic fatty liver?
How do you get rid of a stiff neck?
How do you get rid of a stomach ache in 5 minutes?
How do you get rid of allergic rhinitis?
How do you get rid of bladder stones?
How do you get rid of bromhidrosis?
How do you get rid of contact dermatitis?
How do you get rid of corns permanently?
How do you get rid of dysphoria?
How do you get rid of eye conjunctivitis?
How do you get rid of eye floaters and flashes?
How do you get rid of foamy urine?
How do you get rid of ganglion cysts?
How do you get rid of gritty eyes?
How do you get rid of hemorrhoid piles?
How do you get rid of jaundice in a newborn?
How do you get rid of jet lag fast?
How do you get rid of keratosis pilaris?
How do you get rid of lipomas?
How do you get rid of phlegm?
How do you get rid of pityriasis rosea?
How do you get rid of Raynaud\'s?
How do you get rid of ringworm quickly?
How do you get rid of salivary stones?
How do you get rid of solar keratosis?
How do you get rid of sticky eye infection at home?
How do you get rid of swollen gums at home?
How do you get rid of thrush in a baby\'s mouth?
How do you get rid of tummy aches?
How do you get rid of warts and verrucas fast?
How do you get scabies out of your body?
How do you get scleroderma?
How do you get tennis elbow to go away?
How do you get vaginal thrush?
How do you handle feeding difficulties?
How do you heal cracked lips?
How do you know if a black eye is serious?
How do you know if a man has thrush?
How do you know if bruising is serious?
How do you know if ear pain is serious?
How do you know if memory loss is serious?
How do you know if neck pain is serious?
How do you know if someone has Tourette\'s syndrome?
How do you know if something is wrong with your breast?
How do you know if you are having flashbacks?
How do you know if you have a low mood?
How do you know if you have carpal syndrome?
How do you know if you have ejaculation problems?
How do you know if you have herpes in your eye?
How do you know if you have herpetic whitlow?
How do you know if you have inflammatory bowel disease?
How do you know if you have prostatitis?
How do you know if you have wax build up in your ears?
How do you know if you suffer with hayfever?
How do you know if you\'re emotionally detached?
How do you know if you\'ve got quinsy?
How do you know if you\'ve got staph infection?
How do you know if you\'ve got threadworms?
How do you know if your baby has neonatal herpes?
How do you know if your baby has reflux?
How do you know if your bad breath is serious?
How do you know if your skin has thickened?
How do you know you had food poisoning?
How do you know your having an ectopic pregnancy?
How do you make an IO game?
How do you make coccydynia pain go away?
How do you make nasal polyps go away?
How do you manage thrombophilia?
How do you prove you have CRPS?
How do you relieve an earache?
How do you relieve an earache?
How do you relieve jaw pain?
How do you relieve muscle spasms?
How do you relieve muscle stiffness?
How do you relieve swollen glands?
How do you remove a build up of ear wax?
How do you repair gum disease?
How do you spell discoloration in the UK?
How do you stabilize an unstable relationship?
How do you stop a cough?
How do you stop a headache?
How do you stop a watering eye?
How do you stop bowel incontinence naturally?
How do you stop cramps?
How do you stop hallucinations?
How do you stop motion sickness?
How do you stop night terrors?
How do you stop nightmares?
How do you stop vulvodynia flare up?
How do you tell if its a bite or a sting?
How do you tell if you have roundworms?
How do you treat a Baker\'s cyst behind your knee?
How do you treat a blister?
How do you treat a breast abscess?
How do you treat a locked joint?
How do you treat a rash on a baby?
How do you treat a scald burn?
How do you treat a strained hamstring?
How do you treat a swelling?
How do you treat a tooth abscess?
How do you treat a UTI in a child?
How do you treat a UTI in adults?
How do you treat a weak pulse?
How do you treat allergies?
How do you treat an inflamed bottom?
How do you treat boils and carbuncles?
How do you treat corns and calluses?
How do you treat dry eye syndrome?
How do you treat dry eyes naturally?
How do you treat dry sore lips?
How do you treat dystonia?
How do you treat eyelid problems?
How do you treat hypothermia?
How do you treat irritable hip syndrome?
How do you treat laryngitis?
How do you treat mood instability?
How do you treat paraphimosis and phimosis?
How do you treat pilonidal sinus?
How do you treat pityriasis versicolor?
How do you treat pompholyx eczema?
How do you treat scaly skin?
How do you treat skin discoloration?
How do you treat skin redness?
How do you treat thickened skin?
How do you treat thrush in adults mouth?
How do you treat white patches?
How does a blood clot go away?
How does a child get neuroblastoma?
How does a fibroid make you feel?
How does a macular hole happen?
How does a miscarriage happen?
How does a person act with psychosis?
How does a person get botulism?
How does a person get lupus?
How does a person get meningitis?
How does a person get tapeworms?
How does a person get threadworms?
How does acute bronchitis go away?
How does an emotionally detached person act?
How does anxiety affect mixing with people?
How does aspirin trigger Reye\'s syndrome?
How does breast cancer in men start?
How does cancer start in the body?
How does cancer start in the body?
How does dysarthria affect communication?
How does H1N1 affect the body?
How does having your spleen removed affect you?
How does malformation happen?
How does MS usually start?
How does paralysis feel?
How does prickly heat go away?
How does seasonal affective disorder make you feel?
How does sjogrens make you feel?
How does someone get amnesia?
How does subarachnoid hemorrhage lead to death?
How fast does nasopharyngeal cancer spread?
How fatal is scarlet fever?
How is a retinoblastoma diagnosed in a child?
How is bone thinning treated?
How is Cushing syndrome diagnosed?
How is Hep C contracted?
How is myasthenia gravis diagnosed?
How is tonsillitis treated?
How late can you get postpartum psychosis?
How long after minor head injury can symptoms occur?
How long can a person live with progressive supranuclear palsy?
How long can a tooth survive after being knocked out?
How Long Can Bell\'s palsy last?
How long can male menopause last?
How long can you have Bowens disease?
How long can you live with an aortic aneurysm?
How long can you live with cirrhosis for?
How long can you live with congenital heart disease?
How long can you live with coronary heart disease?
How long can you live with diverticulitis?
How long can you live with hyperparathyroidism?
How long can you live with laryngeal cancer?
How long can you live with lymphoedema?
How long can you live with spleen removed?
How long can you live with testicle cancer?
How long do flashes last for?
How long do genital warts Last?
How long do hiccups usually last?
How long do ingrown toenails last?
How long do sore throats last?
How long do sore throats last?
How long do stiff necks take to go away?
How long do stretch marks take to fade?
How long do symptoms of toxocariasis take to show?
How long do you live with giant cell arteritis?
How long does a black eye last?
How long does a blister take to heal?
How long does a blocked nose last?
How long does a chest infection last?
How long does a fever last?
How long does a hayfever last?
How long does a laryngitis last?
How long does a miscarriage last?
How long does a passed out last?
How long does a slipped disc take to heal?
How long does a typhoid fever last?
How long does acute bronchitis last untreated?
How long does blepharitis take to clear up?
How long does bronchitis acute last?
How long does cartilage injury take to heal?
How long does cellulitis take to go away?
How long does chicken pox last for?
How long does common cold last?
How long does contact dermatitis take to go away?
How long does croup usually last for?
How long does dengue usually last?
How long does drop foot last?
How long does drop foot last?
How long does flu last?
How long does flu take to recover?
How long does food poisoning last?
How long does genital herpes last for?
How long does it pneumonia last?
How long does it take for a brain abscess to heal?
How long does it take for a muscle spasm to go away?
How long does it take for a perforated eardrum to heal?
How long does it take for a polyp to turn into cancer?
How long does it take for a sore bottom to heal?
How long does it take for age-related macular degeneration to progress?
How long does it take for conjunctivitis to go away?
How long does it take for newborn jaundice to go away?
How long does it take to get carbon monoxide poisoning?
How long does it take venous thrombosis to go away?
How long does norovirus usually last?
How long does paralysis last?
How long does prickly heat rash last?
How long does Pseudomonas infection last?
How long does RSI take to heal?
How long does slapped face syndrome last?
How long does sticky eye last in adults?
How long does the vomiting and diarrhea bug last?
How long does your sunburn last?
How long is a person who has shingles contagious?
How long is a retinal migraine?
How long is it normal to have irregular periods?
How long is postpartum depression?
How long is roseola contagious for?
How long is too constipated?
How long should a hiccup last?
How long should hoarseness last?
How long should your period be late before you worry?
How long will a molar pregnancy last?
How long will a stye last?
How long will uveitis last?
How many times should I pee at night?
How many vomiting is normal during pregnancy?
How many weeks do you have to be to have a miscarriage?
How much unintentional weight loss is normal?
How much vomiting is normal for morning sickness?
How old is the oldest person with Huntington\'s disease?
How painful is a dislocated shoulder?
How quickly does food poisoning kick in?
How serious dengue is?
How serious is a bunion?
How serious is a ganglion cyst?
How serious is a molar pregnancy?
How serious is a MRSA infection?
How serious is a perforated eardrum?
How serious is a pilonidal sinus?
How serious is a Pseudomonas?
How serious is a seizure?
How serious is a slipped disc?
How serious is a staph infection?
How serious is a stone in the bladder?
How serious is a subdural hematoma?
How serious is a whitlow?
How serious is acute lymphoblastic leukemia?
How serious is acute pancreatitis?
How serious is an acoustic neuroma?
How serious is an aneurysm on the brain?
How serious is an undescended testicle?
How serious is aortic stenosis?
How serious is atrial fibrillation?
How serious is blepharitis?
How serious is bronchiectasis?
How serious is cancer in the liver?
How serious is cancer of the prostate?
How serious is cardiomyopathy?
How serious is coeliac disease?
How serious is Crohn disease?
How serious is encephalitis?
How serious is gallbladder cancer?
How serious is glandular fever?
How serious is gout?
How serious is having gallstones?
How serious is hematuria?
How serious is hemochromatosis?
How serious is hepatitis A?
How serious is IPF?
How serious is lichen planus?
How serious is melanoma skin cancer?
How serious is myasthenia gravis?
How serious is newborn jaundice?
How serious is NF1?
How serious is non alcoholic fatty liver disease?
How serious is non-Hodgkin\'s lymphoma?
How serious is pelvic organ prolapse?
How serious is postmenopausal bleeding?
How serious is pulmonary hypertension?
How serious is rectal bleeding?
How serious is septic arthritis?
How serious is the measles?
How serious is urticaria?
How serious is venous thrombosis?
How serious is von Willebrand disease?
How serious is whooping cough?
How serious is yellow fever?
How serious is Zika virus?
How should a cut or graze be cared for?
How should you sleep with restless legs?
How soon after a cut should you get a tetanus shot?
How soon do toxic shock syndrome symptoms appear tampon?
How TB is caused?
How Zika virus is caused?
Is 100.2 a fever?
Is 37.7 a high temperature?
Is a brain stem injury fatal?
Is a cholesteatoma cancerous?
Is a cleft palate life threatening?
Is a dental abscess an emergency?
Is a drooping eyelid serious?
Is a fast heart beat serious?
Is a malformation a disability?
Is a malignant brain tumor cancer?
Is a metallic taste in the mouth serious?
Is a molar pregnancy a baby?
Is a popliteal cyst the same as a Baker\'s cyst?
Is a priapism painful?
Is a quinsy life threatening?
Is a quinsy throat contagious?
Is a retinal detachment serious?
Is a retinal migraine an emergency?
Is a sore tongue anything to worry about?
Is a staph infection an STD?
Is a stye caused by stress?
Is a subarachnoid bleed a stroke?
Is a transient ischemic attack serious?
Is a tremor serious?
Is a wheeze serious?
Is acute cholecystitis an emergency?
Is acute lymphoblastic leukemia considered cancer?
Is Addison\'s disease curable?
Is Addison\'s disease fatal?
Is AKI life threatening?
Is AMD the same as macular degeneration?
Is an underactive thyroid serious?
Is angina very serious?
Is angioedema serious?
Is arrhythmia a serious heart condition?
Is arrhythmia same as abnormal heart beat?
Is atherosclerosis a serious condition?
Is atopic eczema curable?
Is bad breath curable?
Is balanitis is a STD?
Is BDD a disease?
Is BDD the same as body dysmorphia?
Is bed-wetting a psychological problem?
Is Behcet\'s an autoimmune disease?
Is Behcet\'s disease an STD?
Is being a hoarder a mental illness?
Is Bell\'s palsy caused by stress?
Is Bell\'s palsy like a mini stroke?
Is benign brain tumor curable?
Is benign prostate enlargement curable?
Is bile duct cancer considered liver cancer?
Is bladder cancer usually curable?
Is bleeding after menopause an emergency?
Is blood in phlegm serious?
Is blood in the urine serious?
Is Bowens disease curable?
Is BPD a major mental illness?
Is brain cancer and brain tumor the same?
Is brain stem death same as brain death?
Is breast abscess serious?
Is breast cancer in men fatal?
Is bronchiolitis a RSV?
Is bronchiolitis extremely contagious?
Is brucellosis contagious?
Is bullous pemphigoid an autoimmune disease?
Is C. diff extremely contagious?
Is cancer in the kidney serious?
Is cancer of the eye curable?
Is cancer of the eye serious?
Is cancer of the liver curable?
Is cancer of the sinus curable?
Is carcinoid syndrome a neuroendocrine tumor?
Is carcinoid the same as NET?
Is cartilage damage serious?
Is cervical cancer usually curable?
Is cervical cancer very serious?
Is CFS a lifelong disease?
Is CFS a mental illness?
Is chickenpox a virus or infection?
Is chickenpox an STD?
Is chilblains an autoimmune disorder?
Is chilblains caused by stress?
Is choriocarcinoma a gestational trophoblastic disease?
Is chronic kidney disease a serious illness?
Is cirrhosis always fatal?
Is CJD mad cow disease?
Is cleft lip a disability?
Is cleft lip hereditary?
Is Clostridium difficile serious?
Is club foot related to Down syndrome?
Is clubfoot genetic?
Is CMT a form of MS?
Is colitis very serious?
Is color deficiency and color blindness the same?
Is COPD a life threatening?
Is costochondritis caused by stress?
Is cradle cap painful for babies?
Is Crohn disease an STD?
Is croup very contagious?
Is CRPS considered a permanent disability?
Is Cushing syndrome curable?
Is Cushing syndrome serious?
Is cystic fibrosis is curable?
Is cystic fibrosis usually fatal?
Is dandruff a fungus?
Is dark urine healthy?
Is DCD a form of autism?
Is Delayed urination normal?
Is depression a clinical issue?
Is dermatomyositis the same as myositis?
Is diabetes insipidus serious?
Is diabetes type 1 Serious?
Is Diabetes Type 2 serious?
Is difficulty learning a disability?
Is discoid eczema a fungal infection?
Is diverticular disease serious?
Is double vision a serious symptom?
Is dry mouth a serious problem?
Is dry mouth a serious problem?
Is dyslexia a disorder or a disability?
Is dyslexia a form of autism?
Is dyspraxia a developmental disability?
Is dystonia always Parkinson\'s?
Is ectropion surgery painful?
Is endometriosis a serious thing?
Is epidermolysis bullosa painful?
Is epilepsy very serious?
Is erythema nodosum an autoimmune disease?
Is erythema nodosum life threatening?
Is essential tremor a progressive disease?
Is every white patch is vitiligo?
Is fibromyalgia a serious illness?
Is flashes in eye serious?
Is Flat foot a disability?
Is flat head can be corrected?
Is flatulence a fart?
Is foot drop an emergency?
Is gangrene a painful death?
Is gastroparesis a serious disease?
Is genital herpes serious?
Is giant cell arteritis a serious condition?
Is glaucoma very serious?
Is glue an ear infection?
Is glue ear a medical condition?
Is gritty eyes a symptom of Covid?
Is GTN and choriocarcinoma same?
Is H1N1 the same as swine flu?
Is hand, foot, and mouth disease contagious to adults?
Is having Bell\'s palsy serious?
Is head and neck cancer survival rate?
Is health anxiety the same as hypochondria?
Is hematuria an emergency?
Is hemophilia still fatal?
Is hep C an STD?
Is hepatitis A a STD?
Is hepatitis A is curable?
Is hepatitis B very serious?
Is hepatitis B virus a STD?
Is hepatitis can be cured?
Is hepatitis contagious?
Is hepatitis very serious?
Is hereditary spastic paraplegia a disability?
Is hereditary spastic paraplegia a form of cerebral palsy?
Is Hib a virus or bacteria?
Is Hib the same as influenza B?
Is hiccup good for health?
Is hidradenitis suppurativa a STD?
Is hoarding a mental illness?
Is HS a serious disease?
Is HSP a lifelong disease?
Is HSP a serious illness?
Is HSP and autoimmune disease?
Is hydronephrosis a serious problem?
Is hyperactivity a disorder?
Is hyperactivity the same as ADHD?
Is hyperacusis caused by anxiety?
Is hypothyroidism and underactive thyroid the same?
Is impetigo caused by poor hygiene?
Is inflammatory bowel disease serious?
Is interstitial cystitis serious?
Is IPF the same as pulmonary fibrosis?
Is irritability a mental illness?
Is it better to have puberty early or late?
Is it better to pop a blister or leave it be?
Is it good for pus to come out?
Is it good to cough up phlegm?
Is it healthy to have stretch marks?
Is it normal for a 12 year old to pee the bed?
Is it normal for glands to be up?
Is it normal to be confused about gender identity?
Is it normal to constantly erect?
Is it normal to cry a lot every day?
Is it normal to have a birthmark?
Is it normal to have a headache every day?
Is it normal to have a weak ejaculation?
Is it normal to have abnormal periods?
Is it normal to have discharge everyday?
Is it normal to have ectopic beats every day?
Is it normal to have skin discoloration?
Is it normal to have worm in your poop?
Is it normal to pee every 30 minutes?
Is it normal to snore every night?
Is it normal to vomit with morning sickness?
Is it OK to be around someone with MRSA?
Is it OK to remove cradle cap?
Is it true that it\'s 80 diet and 20 exercise?
Is jaundice can be cured?
Is jaundice very serious?
Is joint hypermobility a disability?
Is joint hypermobility syndrome the same as Ehlers-Danlos syndrome?
Is Kawasaki disease fatal?
Is kidney cancer usually curable?
Is laryngeal cancer curable?
Is lichen sclerosus a STD?
Is lichen sclerosus cancerous?
Is light sensitivity normal?
Is low sex drive okay?
Is Lyme disease an STD?
Is Lyme disease fatal in humans?
Is lymphoedema a cancer?
Is malaria the deadliest disease?
Is Marfan syndrome rare?
Is Marfan syndrome serious?
Is mastoiditis very painful?
Is Meniere's disease serious?
Is mesothelioma always fatal?
Is mesothelioma the deadliest cancer?
Is molluscum contagiosum a STD?
Is molluscum contagiosum STD curable?
Is molluscum super contagious?
Is mood instability a mental illness?
Is motor neurone disease the same as ALS?
Is MS fatal multiple sclerosis?
Is mucus coming out good?
Is mumps contagious yes or no?
Is mumps very serious?
Is Munchausen syndrome a mental illness?
Is muscular atrophy fatal?
Is nail patella syndrome a connective tissue disorder?
Is nail patella syndrome a disability?
Is nappy rash a fungal infection?
Is nasopharyngeal cancer curable?
Is neuroblastoma cancer curable?
Is NF2 a rare disease?
Is NMO a terminal illness?
Is NMO serious?
Is non-Hodgkin\'s lymphoma cancer curable?
Is numbness a serious problem?
Is oesophagus cancer curable?
Is oral cancer the same as mouth cancer?
Is oral mouth cancer curable?
Is oral thrush in adults serious?
Is oral thrush in babies serious?
Is oral thrush in baby painful?
Is OSA life threatening?
Is osteoarthritis a serious condition?
Is osteoporosis and rickets the same?
Is otitis externa serious?
Is ovarian cancer very curable?
Is PAD a serious condition?
Is PAD considered heart disease?
Is Paget disease of bone life threatening?
Is Paget\'s disease always cancer?
Is Paget\'s disease of nipple curable?
Is Paget\'s disease of the breast fatal?
Is PCOS and hirsutism the same?
Is peeling skin a good thing?
Is peeling skin serious?
Is penile cancer life threatening?
Is pericarditis life-threatening?
Is pericarditis linked to Covid?
Is peripheral neuropathy serious?
Is pheochromocytoma always cancerous?
Is phimosis and paraphimosis the same?
Is PID always sexually transmitted?
Is pityriasis rosea an STD?
Is pityriasis rosea something to worry about?
Is PMR an autoimmune disorder or not?
Is pneumonia very serious?
Is polycystic kidney disease autosomal dominant or recessive?
Is polycystic kidney disease dominant or recessive?
Is polycythaemia a cancer?
Is polycythemia a serious illness?
Is polymorphous light eruption autoimmune?
Is pompholyx dyshidrotic eczema contagious?
Is pre-diabetes type 2 need to eyes exam?
Is prostate cancer very curable?
Is prostatitis an STD?
Is psoriatic arthritis worse than rheumatoid arthritis?
Is PSP worse than Parkinson\'s?
Is pyoderma gangrenosum an autoimmune disease?
Is pyoderma gangrenosum life threatening?
Is Q fever serious?
Is Raynaud\'s an autoimmune disorder?
Is reactive arthritis same as rheumatoid arthritis?
Is reduced sense of smell a Covid symptom?
Is retinoblastoma a childhood cancer?
Is Rett syndrome a form of autism?
Is Rett syndrome fatal?
Is rosacea a serious problem?
Is roseola contagious to adults?
Is rubella serious in adults?
Is rubella the same as measles?
Is sarcoidosis a serious condition?
Is sarcoidosis an autoimmune disease?
Is scarlet fever really contagious?
Is scleroderma a form of lupus?
Is scurvy curable?
Is scurvy life threatening?
Is seasonal depression the same as SAD?
Is short-sightedness myopia?
Is sickle cell anemia a serious disease?
Is silicosis a lung cancer?
Is Sjogren\'s disease serious?
Is sleep apnea the same as OSA?
Is sleep paralysis harmful?
Is slurred speech a stroke?
Is slurred speech serious?
Is snoring unhealthy?
Is sour a smell or taste?
Is squint lazy eye?
Is stomach cancer usually fatal?
Is sudden blurred vision an emergency?
Is sudden confusion an emergency?
Is synesthesia a mental disorder?
Is TBE the same as Lyme disease?
Is TBE treatable?
Is temporal arteritis life threatening?
Is testicular cancer usually fatal?
Is thalassemia a serious disease?
Is the movie Whiplash a true story?
Is there a cure for recessive polycystic kidney disease?
Is there a cure for spinal muscle atrophy?
Is there a difference between broken and fractured bone?
Is there a way to fix low sperm count?
Is thyroid cancer typically a fatal cancer?
Is thyroid cancer very curable?
Is tingling normal?
Is TMD a serious problem?
Is TMJ and TMD the same?
Is tongue-tie surgery necessary?
Is tonsillitis serious?
Is toxocariasis curable?
Is trichotillomania an anxiety disorder?
Is trichotillomania an OCD or anxiety?
Is trigger finger a form of arthritis?
Is tuberous sclerosis serious?
Is Typhoid still around today?
Is urine leakage a serious problem?
Is uveitis an autoimmune disease?
Is uveitis permanently curable?
Is varicose eczema serious?
Is vasculitis a serious disease?
Is vertigo a serious thing?
Is vestibular schwannoma serious?
Is vomiting blood a life threatening emergency?
Is von Willebrand disease the same as hemophilia?
Is vulval cancer fatal?
Is walking good for heel pain?
Is Weil\'s disease the same as leptospirosis?
Is white patches are curable?
Is Whitlow finger a STD?
Is worry and anxiety same?
Is Zika still a concern in 2022?
Should diabetics get eye exams?
Should I be worried about light sensitivity?
Should I be worried if I lost my sense of smell?
Should I be worried if my period is irregular?
Should I be worried my period is 5 days late?
Should I go to the doctor if it hurts to pee?
Should I worry about flat head?
Should I worry about polyps in colon?
Should skin tags be removed?
Should you debride pyoderma gangrenosum?
Should you get TBE vaccine?
Should you squeeze pus out?
Should you stay home with laryngitis?
Should you take vitamin D if you have hyperparathyroidism?
What 2 symptoms are typical of brucellosis?
What a wheeze sounds like?
What actually causes heart failure?
What age do Tourette\'s symptoms begin?
What age does Parkinsons start?
What age is considered delayed puberty?
What age is male menopause?
What aggravates frozen shoulder?
What aggravates Morton\'s neuroma?
What am I if I identify as both male and female?
What animal bites humans the most?
What animals float in sea and stings?
What are 1st signs of lung cancer?
What are 2 problems related to menstruation?
What are 2 symptoms of botulism?
What are 2 warning signs of dehydration?
What are 3 causes of erythema?
What are 3 causes of hiccups?
What are 3 causes of PID?
What are 3 causes of weight gain?
What are 3 early signs of cerebral palsy?
What are 3 possible signs of difficulty breathing?
What are 3 signs of a concussion?
What are 3 signs of ADHD?
What are 3 signs of constipation?
What are 3 signs of heat exhaustion being too hot?
What are 3 symptoms of a heat stroke?
What are 3 symptoms of acute epiglottitis?
What are 3 symptoms of chickenpox?
What are 3 symptoms of clinical depression?
What are 3 symptoms of genital warts?
What are 3 symptoms of hyperthyroidism?
What are 3 symptoms of IBS?
What are 3 symptoms of meningitis?
What are 3 symptoms of psoriasis?
What are 3 symptoms of ringworm?
What are 3 symptoms of scurvy?
What are 3 symptoms of social anxiety?
What are 3 symptoms of trichotillomania?
What are 3 things that can cause eating disorders?
What are 3 things that can cause SIDS?
What are 3 treatment options for incontinence?
What are 3 types of fatigue?
What are 3 Types of joint disorders?
What are 3 types of muscular dystrophy?
What are 3 types of strokes?
What are 3 warning signs of lung cancer?
What are 3 warning signs of schizophrenia?
What are 4 causes of female infertility?
What are 4 causes of obesity?
What are 4 characteristics of anorexia nervosa?
What are 4 common triggers for anaphylaxis?
What are 4 potential causes of dysphagia?
What are 4 signs of malnutrition?
What are 4 symptoms of hypoglycemia?
What are 4 symptoms of Marfan syndrome?
What are 4 symptoms of sleep apnea?
What are 4 types of hydrocephalus?
What are 4 types of moles?
What are 4 types of urinary incontinence?
What are 4 warning signs of a heart attack?
What are 5 causes of anxiety?
What are 5 causes of chest pain?
What are 5 causes of tuberculosis?
What are 5 characteristics of dyslexia?
What are 5 common causes of muscle cramps?
What are 5 common symptoms of septic shock?
What are 5 disorders of ASD?
What are 5 effects of lack of sleep?
What are 5 effects of malnutrition?
What are 5 factors that affect body image?
What are 5 impulsive behaviors examples?
What are 5 main causes of hunger?
What are 5 of the main symptoms of OCD?
What are 5 signs of an eye injury?
What are 5 signs of bacterial meningitis?
What are 5 signs of oral cancer?
What are 5 symptoms of anemia?
What are 5 symptoms of anxiety?
What are 5 symptoms of muscular dystrophy?
What are 5 symptoms of osteoporosis?
What are 5 symptoms of rosacea?
What are 5 symptoms of Tourette\'s?
What are 5 warning signs of bulimia?
What are 5 warning signs of testicular cancer?
What are 6 causes of obesity?
What are 6 common non cardiac causes of chest pain?
What are 7 different joint disorders?
What are 7 symptoms of ADHD?
What are 8 common nail disorders?
What are ADHD behaviors?
What are behavioral problems in adults?
What are behavioral problems in children?
What are body lumps?
What are characteristics of Paget\'s disease?
What are dexterity issues?
What are different teeth problems?
What are different types of tremors?
What are disturbed thoughts?
What are examples of antisocial behavior?
What are examples of compulsive behaviors?
What are examples of confused?
What are examples of developmental delays?
What are examples of disorganized thoughts?
What are examples of intrusive thoughts?
What are examples of irregular periods?
What are examples of poisoning?
What are examples of problem Behaviours?
What are examples of psychosis?
What are examples of social phobias?
What are examples of spots?
What are examples of weaknesses?
What are feeding difficulties in babies?
What are first meningitis symptoms?
What are FITS files?
What are FITS socks made of?
What are four common oral problems?
What are four symptoms of cystitis?
What are fractures?
What are GORD symptoms?
What are HSP symptoms?
What are itch.io games?
What are lactose intolerant foods?
What are listeriosis symptoms?
What are mental health conditions?
What are muscle aches signs of?
What are nightmares trying to tell you?
What are obsessive thoughts examples?
What are pressure sores caused by?
What are pressures sores?
What are signs and symptoms of a UTI in adults?
What are signs of a high blood sugar?
What are signs of a serious head injury?
What are signs of anger issues?
What are signs of gender dysphoria?
What are some bad smells?
What are some causes of chronic kidney disease?
What are some disorders of sexual development?
What are some symptoms of feeding problems?
What are some walking disorders?
What are swollen ankles a symptom of?
What are symptoms of bladder stones?
What are testicular cancer lumps like?
What are the 10 early signs of dementia?
What are the 10 most common childhood illnesses?
What are the 10 most common illnesses?
What are the 10 personality disorders?
What are the 10 signs of low blood pressure?
What are the 10 types of mental disorders?
What are the 12 signs of breast cancer?
What are the 1st signs of Hep C?
What are the 1st signs of menopause?
What are the 2 most common metabolic diseases?
What are the 2 significant signs of psychosis?
What are the 3 causes of gallstones?
What are the 3 causes of infection?
What are the 3 common causes of chest pain?
What are the 3 components of dyspraxia?
What are the 3 components of metabolic syndrome?
What are the 3 early signs of preeclampsia?
What are the 3 early warning signs of kidney disease?
What are the 3 examples of nail disorders?
What are the 3 main causes of anemia?
What are the 3 main causes of atherosclerosis?
What are the 3 main characteristics of ASD?
What are the 3 main symptoms of ADHD?
What are the 3 main types of age-related cataract?
What are the 3 main types of head injury?
What are the 3 major criteria of toxic shock syndrome?
What are the 3 major joint disorders?
What are the 3 most common causes of abdominal aneurysms?
What are the 3 most common causes of botulism?
What are the 3 Most common signs of breast cancer?
What are the 3 phases of ARDS?
What are the 3 signs and symptoms of a febrile convulsion?
What are the 3 stages of AKI?
What are the 3 stages of alcoholic liver disease?
What are the 3 stages of atherosclerosis?
What are the 3 stages of CRPS?
What are the 3 stages of hypothermia?
What are the 3 stages of iron deficiency?
What are the 3 stages of Lyme disease?
What are the 3 stages of menopause?
What are the 3 stages of MND?
What are the 3 stages of septic shock?
What are the 3 stages of whooping cough?
What are the 3 symptoms of sepsis?
What are the 3 symptoms of sinusitis?
What are the 3 types of abdominal pain?
What are the 3 types of achalasia?
What are the 3 types of anger?
What are the 3 types of angina?
What are the 3 types of aphasia?
What are the 3 types of asthma?
What are the 3 types of ataxia?
What are the 3 types of broken bones?
What are the 3 types of bronchiectasis?
What are the 3 types of cardiomyopathy?
What are the 3 types of choking?
What are the 3 types of coronary heart disease?
What are the 3 types of delirium?
What are the 3 types of delusions?
What are the 3 types of falls?
What are the 3 types of hearing loss?
What are the 3 types of hemochromatosis?
What are the 3 types of hemophilia?
What are the 3 types of hyperparathyroidism?
What are the 3 types of IBS?
What are the 3 types of infertility?
What are the 3 types of insomnia?
What are the 3 types of jaundice?
What are the 3 types of lesions?
What are the 3 types of migraines?
What are the 3 types of osteoporosis?
What are the 3 types of pain?
What are the 3 types of personality disorders?
What are the 3 types of poison?
What are the 3 types of psychosis?
What are the 3 types of rheumatoid arthritis?
What are the 3 types of scars?
What are the 3 types of sleep apnea?
What are the 3 types of strains and sprains?
What are the 3 types of the brain tumor?
What are the 3 types of tics?
What are the 3 types of ulcer?
What are the 3 types of urinary catheters?
What are the 3 types of vitiligo?
What are the 3 warning signs of fainting?
What are the 3 wind types?
What are the 4 causes of a stroke?
What are the 4 D\'s of epiglottitis?
What are the 4 grades of pressure sores?
What are the 4 levels of hearing loss?
What are the 4 main causes of hunger?
What are the 4 main symptoms of COPD?
What are the 4 main symptoms of heat exhaustion?
What are the 4 main symptoms of sinusitis?
What are the 4 main types of dementia?
What are the 4 main types of developmental disorders?
What are the 4 major symptoms of sickle cell anemia?
What are the 4 most common anxiety conditions?
What are the 4 signs of respiratory distress?
What are the 4 stages of bipolar?
What are the 4 stages of cirrhosis?
What are the 4 stages of dysphagia?
What are the 4 stages of HIV?
What are the 4 stages of hypertension?
What are the 4 stages of IPF?
What are the 4 stages of menopause?
What are the 4 stages of PAD?
What are the 4 stages of PSP?
What are the 4 stages of sarcoidosis?
What are the 4 stages of TB?
What are the 4 symptoms of tendonitis?
What are the 4 types of bone fractures?
What are the 4 types of burns?
What are the 4 types of color blindness?
What are the 4 types of cough?
What are the 4 types of cough?
What are the 4 types of delusions?
What are the 4 types of epilepsy?
What are the 4 types of eye injuries?
What are the 4 types of headaches?
What are the 4 types of hearing loss?
What are the 4 types of incontinence?
What are the 4 types of infections?
What are the 4 types of lactose intolerance?
What are the 4 types of learning disabilities?
What are the 4 types of lupus?
What are the 4 types of malnutrition?
What are the 4 types of palliative care?
What are the 4 types of reading difficulties?
What are the 4 types of seizures?
What are the 4 types of sprains?
What are the 4 types of strokes?
What are the 4 types of swelling?
What are the 4 types of thalassemia?
What are the 4 types of ulcers?
What are the 5 categories of mental health conditions?
What are the 5 common nail problems?
What are the 5 communication disorders?
What are the 5 developmental disabilities?
What are the 5 hallucinations?
What are the 5 main allergies?
What are the 5 main symptoms of Zika?
What are the 5 main types of congenital heart disease?
What are the 5 major criteria in diagnosing rheumatic fever?
What are the 5 mood disorders?
What are the 5 most common causes of appendicitis?
What are the 5 most common childhood diseases?
What are the 5 most common dental problems?
What are the 5 most common sport injuries?
What are the 5 most common symptoms of kidney stones?
What are the 5 priorities of end-of-life care?
What are the 5 signs of compartment syndrome?
What are the 5 signs of food poisoning?
What are the 5 signs of PTSD?
What are the 5 steps if someone is choking?
What are the 5 symptoms of anaphylaxis?
What are the 5 symptoms of dehydration?
What are the 5 symptoms of Ebola?
What are the 5 symptoms of high blood pressure?
What are the 5 symptoms of liver disease?
What are the 5 types of discharge?
What are the 5 types of learning disabilities?
What are the 5 types of paralysis?
What are the 5 types of rashes?
What are the 5 types of speech sound disorders?
What are the 5 types of temperature?
What are the 5 warning signs of breast cancer?
What are the 5 warning signs of cervical cancer?
What are the 5 warning signs of melanoma?
What are the 5 warning signs of prostate cancer?
What are the 6 cardinal signs of compartment syndrome?
What are the 6 common behavioral disorder?
What are the 6 common nail diseases?
What are the 6 signs of anorexia nervosa?
What are the 6 signs of hypoglycemia?
What are the 6 types of dysarthria?
What are the 7 allergy symptoms?
What are the 7 barriers to communication?
What are the 7 common athletic injuries?
What are the 7 different skin lesions?
What are the 7 major mental disorders?
What are the 7 most common cancers?
What are the 7 signs of fibromyalgia?
What are the 7 symptoms of a heart attack?
What are the 7 types of color blindness?
What are the 7 types of headaches?
What are the 9 signs and symptoms of high blood sugar?
What are the 9 symptoms of ADHD?
What are the 9 symptoms of OCD?
What are the 9 types of injuries?
What are the biggest factors of postnatal depression?
What are the causes of communication difficulties?
What are the causes of jaundice in a newborn?
What are the causes of skin rashes in babies?
What are the chances of getting silicosis?
What are the chances of surviving a malignant brain tumor?
What are the common oral and dental problems?
What are the common problems of each development?
What are the common reading difficulties?
What are the congenital heart diseases?
What are the different types of birthmarks?
What are the different types of lumps?
What are the early signs of pancreas problems?
What are the early signs of sepsis?
What are the early signs of spinal muscular atrophy?
What are the early warning signs of a pulmonary embolism?
What are the early warning signs of Crohn\'s disease?
What are the early warning signs of osteoporosis?
What are the effects of communication difficulties?
What are the effects of Rh disease?
What are the first signs of a frozen shoulder?
What are the first signs of a seizure?
What are the first signs of anaphylactic shock?
What are the first signs of arthritis in your hands?
What are the first signs of asbestosis?
What are the first signs of breast cancer in women?
What are the first signs of eye cancer?
What are the first signs of having dementia?
What are the first signs of having gallstones?
What are the first signs of hoarding?
What are the first signs of kidney cancer?
What are the first signs of memory loss?
What are the first signs of MRSA?
What are the first signs of myositis?
What are the first signs of norovirus?
What are the first signs of oesophagus cancer?
What are the first signs of passing a kidney stone?
What are the first signs of PSP?
What are the first signs of Raynaud\'s disease?
What are the first signs of tinnitus?
What are the first signs of vertigo?
What are the first signs of womb cancer?
What are the first signs that glaucoma is developing?
What are the first symptoms of glandular fever?
What are the first symptoms of Paget\'s disease of the breast?
What are the first warning signs of asthma?
What are the first warning signs of pneumonia?
What are the first warning signs of stomach cancer?
What are the five early signs of schizophrenia?
What are the five symptoms of carpal tunnel syndrome?
What are the five symptoms of RSI?
What are the four stages of diabetic retinopathy?
What are the four stages of fibromyalgia?
What are the four stages of peripheral neuropathy?
What are the four symptoms of iron deficiency?
What are the four types of bowel incontinence?
What are the four types of diarrhea?
What are the four types of diarrhea?
What are the four types of dissociative disorders?
What are the late signs of bowel cancer?
What are the long term effects of not having a spleen?
What are the main causes of angina?
What are the main causes of carpal tunnel?
What are the main causes of COPD?
What are the main causes of gastroparesis?
What are the main causes of palpitations?
What are the main causes of Parkinson\'s disease?
What are the main causes of thrush?
What are the main causes of ulcerative colitis?
What are the main causes of vasculitis?
What are the main childhood illnesses?
What are the main dental problems?
What are the main symptoms of Munchausen\'s syndrome?
What are the major symptoms of SAD?
What are the most common dental problems?
What are the most common joint disorders?
What are the most common rashes in children?
What are the most common sex problems?
What are the most common symptoms of dry eyes syndrome?
What are the names of the eating disorders?
What are the noises you hear everyday?
What are the problems in periods?
What are the seven symptoms of PTSD?
What are the significant signs of nephrotic syndrome?
What are the signs and symptoms of a neuroma?
What are the signs and symptoms of cholesteatoma?
What are the signs and symptoms of Exophthalmos?
What are the signs and symptoms of parathyroid disease?
What are the signs and symptoms of postmenopausal bleeding?
What are the signs and symptoms Tay-Sachs disease?
What are the signs of a serious dental problem?
What are the signs of a speech problem?
What are the signs of abnormal period?
What are the signs of alcohol related liver damage?
What are the signs of anal cancer?
What are the signs of angioedema?
What are the signs of arthritis in your feet?
What are the signs of brain infection?
What are the signs of breast cancer in a man?
What are the signs of eye cancer in children?
What are the signs of having a blood clot?
What are the signs of leptospirosis?
What are the signs of lymphoedema?
What are the signs of oral thrush in adults?
What are the signs of rabies in humans?
What are the signs of stillbirth?
What are the signs of swallowing difficulties?
What are the six signs of carbon monoxide poisoning?
What are the stages of mucositis?
What are the stages of osteomyelitis?
What are the steps of insertion of urinary catheterization?
What are the symptoms of a bone cyst?
What are the symptoms of a damaged coccyx?
What are the symptoms of a knocked out tooth?
What are the symptoms of a limp?
What are the symptoms of a mastoid?
What are the symptoms of a tumor in your brain?
What are the symptoms of being Coeliac?
What are the symptoms of being drowsy?
What are the symptoms of binge?
What are the symptoms of bowel polyps?
What are the symptoms of breast abscess?
What are the symptoms of cuts and grazes?
What are the symptoms of difficulty walking?
What are the symptoms of low libido?
What are the symptoms of muscle wasting?
What are the symptoms of neurofibromatosis 2?
What are the symptoms of osteomalacia?
What are the symptoms of palpitations?
What are the symptoms of pemphigus vulgaris?
What are the symptoms of PID in female?
What are the symptoms of polycystic ovarian syndrome?
What are the symptoms of poor concentration?
What are the symptoms of poor sleep?
What are the symptoms of rhesus disease?
What are the symptoms of sinus cancer?
What are the symptoms of stopping periods?
What are the symptoms of synesthesia?
What are the symptoms of thought disorder?
What are the symptoms of tick-borne encephalitis?
What are the synonyms for limp?
What are the three basic types of speech impairments?
What are the three causes of hydrocephalus?
What are the three stages of empyema?
What are the three stages of Meniere\'s disease?
What are the three types of bruises?
What are the three types of developmental delays?
What are the three types of dwarfism?
What are the three types of memory loss?
What are the three types of vomiting?
What are the top 10 learning disabilities?
What are the top 10 sports injuries?
What are the top 10 symptoms of fibromyalgia?
What are the top 10 Weaknesses?
What are the top 3 congenital heart diseases?
What are the top 5 learning difficulties?
What are the top 5 learning disabilities?
What are the traits of someone with a personality disorder?
What are the two 2 main triggers for diabetic ketoacidosis?
What are the two early signs of gum disease?
What are the two major types of joint disorders?
What are the two symptoms of rickets?
What are the two types of thirst?
What are the two types of thirst?
What are the types of breast pain?
What are the types of joint disorders?
What are the types of malformation?
What are the typical signs and symptoms of ARDS?
What are the usual symptoms of the common cold?
What are the warning signs of amyloidosis?
What are the warning signs of an embolism?
What are the warning signs of angina?
What are the warning signs of aphasia?
What are the warning signs of arteriosclerosis?
What are the warning signs of atrial fibrillation?
What are the warning signs of bladder cancer?
What are the warning signs of C. diff?
What are the warning signs of coronary heart disease?
What are the warning signs of diabetic retinopathy?
What are the warning signs of endocarditis?
What are the warning signs of gum disease?
What are the warning signs of hypoglycemia?
What are the warning signs of pulmonary hypertension?
What are the warning signs of thyroid cancer?
What are the warning signs of vulvar cancer?
What are thinking abnormalities?
What are three 3 risk factors for glomerulonephritis?
What are three common symptoms of sleep paralysis?
What are three common types of disordered eating?
What are three signs of an insect sting?
What are three signs of bulimia?
What are three signs of diabetic ketoacidosis?
What are three symptoms of norovirus?
What are three types of paralysis?
What are two conditions that cause polycythemia?
What are two definitions of wind?
What are usually the first signs of MS?
What are usually the first signs of rheumatoid arthritis?
What are warning signs of BDD?
What are warning signs of hemochromatosis?
What are you lacking if you bruise easily?
What are you lacking when you have a metallic taste in your mouth?
What autoimmune disease causes hypoparathyroidism?
What bacteria causes brucellosis?
What bulimia does to your body?
What can a podiatrist do for metatarsalgia?
What can a stiff neck be a symptom of?
What can an overactive thyroid cause?
What can be misdiagnosed as growing pains?
What can be mistaken for erythema multiforme?
What can be mistaken for nappy rash?
What can be mistaken for narcolepsy?
What can cause a feeling of pressure in the ear?
What can cause a lump in your balls?
What can cause abnormal periods?
What can cause abnormal sexual development?
What can cause decreased sense of smell?
What can cause difficulty walking?
What can cause double vision to come and go?
What can cause drowsy?
What can cause female pelvic pain?
What can cause hallucinations and hearing voices?
What can cause lack of appetite?
What can cause limp?
What can cause pain in the hip area of a woman?
What can cause pain when urinating?
What can cause person to pass out?
What can cause speech problems in adults?
What can cause thickened skin?
What can cause tics?
What can cause your joints to lock up?
What can I do to relieve knee pain?
What can mucus look like?
What can nightmares cause?
What can slurred speech indicate?
What can suddenly cause low blood pressure?
What can trigger CFS?
What can trigger night sweats?
What can trigger reflux in babies?
What cause atopic eczema?
What cause low sex drive in females?
What causes a abscess?
What causes a Baker\'s cyst to flare up?
What causes a blur vision?
What causes a child to limp?
What causes a lot of flatulence?
What causes a man to have a constant erection?
What causes a pause in breathing?
What causes a period to be irregular?
What causes a person to faint?
What causes a person to get blood clots?
What causes a person to get pneumonia?
What causes a person to hallucinate?
What causes a person to have difficulty walking?
What causes a person to hoard?
What causes a squint in the eye?
What causes a stopped period?
What causes abnormal arrhythmia?
What causes abscesses in breast?
What causes acanthosis nigricans?
What causes adults to get oral thrush?
What causes an ingrown toenail?
What causes an red eye?
What causes antisocial personality?
What causes autosomal dominant polycystic kidney disease?
What causes back pain in females?
What causes bad smell in nose?
What causes being wheezy?
What causes benign prostate enlargement?
What causes blood pressure high?
What causes blue in cyanosis?
What causes bowed legs in adults?
What causes choriocarcinoma cancer?
What causes coeliac disease?
What causes cracks in lips?
What causes cramp in legs in bed?
What causes cramps in legs at night?
What causes crusty eyelashes in the morning?
What causes dandruff and how do you get rid of it?
What causes decreased hearing?
What causes delay in urinating?
What causes delirium and confusion?
What causes difficult in reading?
What causes difficulties in speaking?
What causes difficulty in feeding?
What causes difficulty in learning?
What causes disordered thought?
What Causes dysphagia swallowing?
What causes Ebola virus disease?
What causes emotional detachment?
What causes excessive hair in females?
What causes eye bulging in graves?
What causes eyelids to droop?
What causes eyes to bulge with hyperthyroidism?
What causes eyes to turn white?
What causes face to collapse?
What causes fatty liver disease in non alcoholics?
What causes foamy urine besides protein?
What causes gastro-oesophageal reflux disease GORD?
What causes getting skin tags?
What causes giant cell temporal arteritis?
What causes haemochromatosis?
What causes head lice to begin?
What causes heart to beat fast?
What causes height disorder?
What causes hematuria in urine?
What causes high fever in kids?
What causes hirsutism in females?
What causes HIV & Aid?
What causes hives or urticaria?
What causes horrible smelling breath?
What causes impulsive Behaviour?
What causes in seizures?
What causes inability to walk in elderly?
What causes increased sensitivity to touch?
What causes infestation?
What causes irritable mood?
What causes itchiness at night?
What causes itchiness of?
What causes itchy bottom at night?
What causes joint grinding?
What causes joint stiffness?
What causes lack of concentration?
What causes lack of skin color?
What causes lichen planus to flare up?
What causes low blood pressure hypotension?
What causes low blood sugar without diabetes?
What causes low fertility rates?
What causes lump?
What causes lumps and swelling?
What causes lumps to form?
What causes male low sperm count?
What causes moles to suddenly appear?
What causes mood instability?
What causes muscle body pain?
What causes my anger issues?
What causes nausea and vomiting in adults?
What causes nipple discharge if not pregnant?
What causes nose bleeds for no reason?
What causes OCD in a person?
What causes oedema?
What causes of asthma?
What causes of Viginal bleeding?
What causes Paget\'s disease of bone?
What causes pain and swelling in multiple joints?
What causes pain in arms and legs?
What causes pain in foot without injury?
What causes pain in your hands?
[truncated: 1,173 more rows]

## Sheet: 140 MultiMedQA Questions
What is losing balance a symptom of?
What social anxiety feels like?
Does pus mean infected?
How long does prickly heat rash last?
What happens if listeria is left untreated?
Which deficiency disease causes weakness of muscles?
How do you know if you have herpetic whitlow?
What is the main cause of acute pancreatitis?
How do you treat a Baker\'s cyst behind your knee?
How do you get rid of solar keratosis?
What causes disordered thought?
What causes Rh disease?
Can stress cause a nosebleed?
Can inflammatory bowel disease be cured?
What are the most common joint disorders?
Who is at risk for molar pregnancy?
What is the difference between night terrors and nightmares?
What are the warning signs of an embolism?
Is PCOS and hirsutism the same?
How can I stop itching all over my body?
How can I stop Diarrhoea?
At what age does Huntington\'s disease appear?
What are 5 causes of anxiety?
How can I relieve my hand pain?
What do lesions on skin look like?
Is peeling skin a good thing?
How can I get my normal smell back?
What is an avoidance behavior?
What causes nose bleeds for no reason?
What are some disorders of sexual development?
What defines being obese?
How do I get my skin pigment back?
Do people still get measles today?
Is psoriatic arthritis worse than rheumatoid arthritis?
Can rabies be cured?
What are the first warning signs of pneumonia?
What are the three types of developmental delays?
Can hair loss grow back?
Why does my child keep getting leg pain?
What are the 7 types of color blindness?
What Twitches mean?
What is a common cause of constipation?
What are 4 signs of malnutrition?
What are the 3 types of osteoporosis?
How can I treat trigger finger at home?
What can cause your joints to lock up?
What causes thinning of the bones?
How do you stop hallucinations?
How do you treat a blister?
Can you be cured of lupus?
What causes low fertility rates?
Is hematuria an emergency?
What are the first signs of breast cancer in women?
Is mumps contagious yes or no?
How does seasonal affective disorder make you feel?
What are the first signs of anaphylactic shock?
What does ear noise sound like?
What causes social awkwardness?
How do u know if u have bipolar?
When should I be worried about abdominal swelling?
What are the warning signs of pulmonary hypertension?
What causes you to get ringworm?
How long does it take for newborn jaundice to go away?
What are the 3 stages of CRPS?
What do u do for a concussion?
What foods to avoid if you have rosacea?
Can incontinence be cured?
What causes mood instability?
How do you know if ear pain is serious?
What are the 3 types of angina?
When should I be concerned about nausea and vomiting?
How do you get rid of swollen gums at home?
Is Paget\'s disease always cancer?
What is the rarest form of dwarfism?
What is RSI repetitive strain injury?
How do you get rid of eye conjunctivitis?
How do you detect endocarditis?
Do salivary gland stones go away on their own?
What do nights sweats indicate?
How serious is hepatitis A?
What condition causes a reduced sense of touch?
When should I worry about baby reflux?
What does an abscess look like?
How do you deal with choking?
Is a cleft palate life threatening?
What does a fast heartbeat indicate?
What is the best cure for typhoid?
What are the first signs of passing a kidney stone?
What causes HIV & Aid?
Is epidermolysis bullosa painful?
What are the early signs of pancreas problems?
How long is it normal to have irregular periods?
How do you know if your baby has reflux?
What causes watery running nose?
How do you treat a weak pulse?
How do humans get toxoplasmosis?
What causes irritable mood?
Is a fast heart beat serious?
How do you deal with chronic pain mentally?
Are there any drug-drug interactions between diclofenac and lisinopril or aleve or extra-strength Tylenol?
What are the long-term effects of trisomy 13 (Patau syndrome) and how is it diagnosed?
Does quinine in seltzer water ease leg cramps?
What are non-toxic treatments and prevention protocols for mite infestation in humans?
Is it safe to take medications with wine at dinnertime?
What are the indications and usage guidelines for oxytetracycline hydrochloride and neomycin sulfate powder (NEO-OXY 100/100)?
What causes Hypoglycemia in newborns and how to prevent it?
Can a CT scan detect diverticulitis or diverticulosis?
What makes people succeptible to common cold?
What is maximum daily dosage of Metformin?
Could an adult who was not vaccinated for measles get SSPE?
What are the current research and treatments for children with Klippel-Trenaunay-Syndrome?
What to do for iron overdose?
How is rickets inherited?
What are alternative treatments for fibromyalgia?
What health issues could be caused by Homozygous MTHFR A1298C and what is the prognosis?
Is 50,000 IUs per week of Vitamin D safe and can it cause flatulence?
How to prevent shingles?
What medication should a 65 year old male use for leg pain?
What is the risk of cancer in a person with CVID and thyroid tumor?
symptoms from taking multiple doses of lasix 40 mg per dayproblems with taking lasix 40mg twice daily ?
how long for allergic reaction after using nivolumab
where does fluorouracil come from
chlorpheniramine how long in system
how long will 6 mgs of suboxone block opiates
how is marijuana used
how is tocilizumab administered
what is diclofenac ointment used for
cephalexin is for what sexual diseases
what is terfenadine
what is bisolvon
is it safe for a 72 year old to stop taking premarin?
what are the side effects of taking the two medication amlodipine metoprolol together
how soon does losartan affect blood pressure
how do steroids effect the respiratory system
why am i so cold taking bystolic b p med
pneumococcal vaccine how often
is it alright to use fluticasone when using oxygen
when taking plavix and xarelto blood thinners is it safe to take dilaudid for pain
is erythromycin ophthalmic ointment good for inflamed eyelids?
how should i dilute ceftriaxone injection?
